# Supplementary material for: Prediction of early recovery in patients with acute peripheral facial paralysis using serial electroneuronography
Source: PLoS One. 2025 Dec 2;20(12):e0337613. doi: 10.1371/journal.pone.0337613 (PMC12671828; doi:10.1371/journal.pone.0337613)
Supplement: S1 File — (XLSX) [file pone.0337613.s001.xlsx]

## Sheet: 3일~3주
Group	subject no.	sex	age	laterality(R0L1)	Dx(0BP1RHS)	1stHB	2ndHB	onset	1stENoG	2ndENoG	1stF_Amp	1stF_Deg	1stOC_Amp	1stOC_Deg	1stN_Amp	1stN_Deg	1stOR_Amp	1stOR_Deg	2ndF_Amp	2ndF_Deg	2ndOC_Amp	2ndOC_Deg	2ndN_Amp	2ndN_Deg	2ndOR_Amp	2ndOR_Deg
1	1	F	54	0	0	3	1	2021-01-05	2021-01-12	2021-01-21	39.4	60.6	24.8	75.2	24.6	75.4	17.1	82.9	21.9	78.1	23.4	76.6	31.2	68.8	36.3	63.7
1	2	M	49	0	0	3	1	2021-06-18	2021-06-21	2021-06-30	100	0	100	0	100	0	99.5	0.5	55.2	44.8	44	56	42.7	57.3	68.2	31.8
1	3	M	17	1	0	4	2	2021-06-22	2021-06-28	2021-07-12	46.4	53.6	75.9	24.1	23.3	76.7	31.1	68.9	38.9	61.1	52.1	47.9	18.9	81.1	22.4	77.6
1	4	F	46	1	0	3	1	2021-08-02	2021-08-05	2021-08-12	65	35	71.1	28.9	66.8	33.2	48.8	51.2	36.8	63.2	36.6	63.4	41.3	58.7	30.3	69.7
1	5	M	28	0	1	3	1	2021-08-08	2021-08-11	2021-08-23	93.6	6.4	57.7	42.3	27.4	72.6	100	0	100	0	100	0	26.4	73.6	52.1	47.9
1	6	M	40	0	1	4	1	2021-10-19	2021-10-23	2021-11-01	73.3	26.7	81.9	18.1	100	0	33.7	66.3	100	0	82.3	17.7	100	0	82.2	17.8
1	7	F	60	0	0	4.5	1	2021-10-28	2021-11-03	2021-11-08	34.9	65.1	43.5	56.5	45.5	54.5	30.3	69.7	58.4	41.6	42.9	57.1	31.8	68.2	72	28
1	8	F	13	0	0	2.5	1	2021-11-12	2021-11-15	2021-11-24	80.5	19.5	52.7	47.3	100	0	98.1	1.9	66	34	75.5	24.5	79.6	20.4	92.7	7.3
1	9	F	25	0	0	4.5	1	2021-12-03	2021-12-06	2021-12-16	72.9	27.1	39.5	60.5	94.3	5.7	100	0	62.8	37.2	53.6	46.4	48.2	51.8	72	28
1	10	M	53	0	0	4	1	2022-02-23	2022-02-28	2022-03-07	36.2	63.8	48.9	51.1	89	11	78.3	21.7	24	76	54.1	45.9	36.5	63.5	72.8	27.2
1	11	F	29	1	0	4	1	2022-02-21	2022-03-02	2022-03-10	100	0	100	0	97.8	2.2	100	0	100	0	74	26	37.5	62.5	19.7	80.3
1	12	M	68	1	0	3	1	2022-03-07	2022-03-10	2022-03-21	91	9	100	0	100	0	100	0	57.9	42.1	52.3	47.7	48.1	51.9	91.1	8.9
1	13	M	62	1	0	5	1	2022-05-23	2022-05-28	2022-06-08	100	0	100	0	65.9	34.1	19.6	80.4	45.9	54.1	96.4	3.6	35.8	64.2	19	81
1	14	F	59	1	0	4.5	2	2022-06-03	2022-06-08	2022-06-15	89.1	10.9	59	41	70	30	34.2	65.8	68.3	31.7	48.5	51.5	62.8	37.2	20.8	79.2
1	15	M	42	0	0	2.5	1	2022-07-12	2022-07-15	2022-07-29	52.8	47.2	39.3	60.7	54	46	84	16	42.8	57.2	33.5	66.5	44.2	55.8	22.5	77.5
1	16	M	78	1	0	4.5	2.5	2022-09-08	2022-09-15	2022-09-24	67.7	32.3	0	100	30.6	69.4	0	100	67.2	32.8	0	100	0	100	0	100
1	17	M	26	0	0	3	1	2022-12-20	2022-12-25	2023-01-03	38.6	61.4	35.4	64.6	34.3	65.7	17.5	82.5	71.2	28.8	80.9	19.1	62.7	37.3	83.6	16.4
1	18	F	52	0	0	3	1	2023-01-17	2023-01-20	2023-02-04	88.1	11.9	75	25	96.7	3.3	98.1	1.9	74.5	25.5	63.7	36.3	73.4	26.6	36.2	63.8
1	19	M	23	1	0	4	1	2023-03-01	2023-03-14	2023-03-22	46	54	62	38	13.1	86.9	46.7	53.3	83.1	16.9	81	19	59	41	46.5	53.5
1	20	M	51	1	0	3	1	2023-07-20	2023-07-24	2023-08-08	21.9	78.1	76.7	23.3	41.9	58.1		100	81.2	18.8	100	0	64	36	35	65
1	21	M	45	0	0	4	2	2023-08-06	2023-08-09	2023-08-22	100	0	100	0	82.8	17.2	100	0	33	67	16	84	22.5	77.5	10.6	89.4
1	22	M	32	1	0	3	1	2023-08-13	2023-08-16	2023-08-29	75	25	81.1	18.9	39.8	60.2	47.2	52.8	70.3	29.7	29.5	70.5	38.6	61.4	28.7	71.3
1	23	F	76	0	0	3	1	2023-09-01	2023-09-04	2023-09-15	73.4	26.6	75.1	24.9	65.1	34.9	51.4	48.6	100	0	97.6	2.4	95.3	4.7	99.4	0.6
1	24	M	65	0	0	3.5	1	2023-09-10	2023-09-15	2023-09-26	94.7	5.3	55.4	44.6	77.5	22.5	86.1	13.9	35.8	64.2	60.4	39.6	86.7	13.3	79.9	20.1
1	25	F	58	0	1	4	1	2023-09-17	2023-09-22	2023-09-27	77.5	22.5	94.7	5.3	87.2	12.8	100	0	51.3	48.7	39.5	60.5	45.8	54.2	96.7	3.3
1	26	M	64	0	0	4	1.5	2023-11-05	2023-11-09	2023-11-22	32.5	67.5	82	18	77.2	22.8	67.3	32.7	37.3	62.7	59	41	37.7	62.3	43.7	56.3
1	27	F	49	0	1	4	1	2023-11-09	2023-11-14	2023-11-24	72	28	65.7	34.3	73.5	26.5	100	0	94.6	5.4	53.4	46.6	36.1	63.9	32.3	67.7
1	28	F	49	0	0	1.5	1	2023-11-11	2023-11-16	2023-11-28	94	6	91.5	8.5	86.2	13.8	94.6	5.4	79.3	20.7	92	8	68.9	31.1	98.9	1.1
1	29	F	37	0	0	1.5	1	2023-11-14	2023-11-20	2023-12-01	50.3	49.7	69.5	30.5	97.6	2.4	100	0	59.1	40.9	90.6	9.4	73.6	26.4	36.6	63.4
1	30	F	63	0	0	3.5	1	2023-11-24	2023-11-27	2023-12-11	65.4	34.6	89.1	10.9	90.8	9.2	36.8	63.2	50.9	49.1	37.8	62.2	75.5	24.5	58.3	41.7
0	31	M	64	1	0	4	3	2021-01-12	2021-01-15	2021-01-27	58.3	41.7	88.3	11.7	85.5	14.5	37.6	62.4	0	100	12.2	87.8	7.69	92.31	0	100
0	32	M	46	0	0	4.5	3.5	2021-01-20	2021-01-25	2021-02-03	57.8	42.2	30.8	69.2	22.9	77.1	21.2	78.8	23.6	76.4	6.64	93.36	6.81	93.19	0	100
0	33	M	44	1	0	2.5	3.5	2021-03-12	2021-03-15	2021-03-24	100	0	100	0	100	0	100	0	80.5	19.5	100	0	95.6	4.4	56	44
0	34	F	89	1	1	3	3	2022-05-30	2022-06-02	2022-06-09	47	53	65.1	34.9	69.2	30.8	22.2	77.8	49.6	50.4	52.3	47.7	72.1	27.9	6.75	93.25
0	35	M	58	0	0	3.5	4	2022-06-26	2022-07-11	2022-07-17	0	100	0	100	0	100	0	100	0	100	0	100	0	100	0	100
0	36	M	92	0	0	3	2	2022-07-27	2022-08-01	2022-08-04	69.8	30.2	88	12	61.4	38.6	50.6	49.4	78.3	21.7	65.2	34.8	50.3	49.7	100	0
0	37	F	35	0	0	4	4.5	2022-11-18	2022-11-21	2022-11-29	82.9	17.1	93.2	6.8	85.8	14.2	51.1	48.9	51.2	48.8	58.4	41.6	38.2	61.8	23.6	76.4
0	38	M	34	0	0	5	4.5	2022-12-22	2022-12-26	2023-01-05	55.8	44.2	28.4	71.6	45.8	54.2	37.6	62.4	77.7	22.3	30.5	69.5	21.1	78.9	15.9	84.1
0	39	F	29	0	0	2	2	2023-08-18	2023-08-23	2023-09-01	86.3	13.7	82.4	17.6	77.1	22.9	90.3	9.7	41.2	58.8	25.8	74.2	30.2	69.8	32.1	67.9
0	40	F	42	0	1	2	1.5	2023-08-22	2023-08-26	2023-09-06	90.4	9.6	100	0	90.6	9.4	87.8	12.2	22.5	77.5	37.3	62.7	23.4	76.6	26.2	73.8
0	41	F	54	0	0	3.5	4	2023-09-29	2023-10-04	2023-10-17	56.7	43.3	32.4	67.6	36.8	63.2	35.5	64.5	11.6	88.4	10	90	0	100	0	100
0	42	M	51	1	1	5	4	2023-10-07	2023-10-12	2023-10-24	45.8	54.2	37.9	62.1	48.4	51.6	0	100	7.34	92.66	0	100	0	100	0	100
